# Supplementary material for: Resolving the Taxonomic Enigma of Adonis in Eastern North China: An Integrated Phylogenomic Approach
Source: Ecol Evol. 2026 Mar 19;16(3):e73266. doi: 10.1002/ece3.73266 (PMC13093438; doi:10.1002/ece3.73266)
Supplement: Supplementary file 6 — Table A1: Plastid genome features and GenBank accession numbers of Adonis species in this study. [file ECE3-16-e73266-s002.xlsx]

## Sheet: Sheet1
Species	Voucher	Number of reads (Mbp)	Size of data (Gbp)	Q20 (%)	Q30 (%)	Plastome Genome Size	LSC Size	SSC Size	IR Size	GC Content	Total Genes	Protein Coding Genes	t-RNA Genes	r-RNA Genes	IR Genes	GenBank accession of plastid sequence
Calathodes oxycarpa	L. Xie, 2024050902-8	88.1905	13.2204	98.7434	96.0397	160296	88248	18400	26066	37.99	113	79	30	4	17	PX399772
Trollius altaicus	LL. Lin, 20240618009	78.3294	11.7104	98.6594	95.8472	159808	88304	18348	26300	38.08	114	80	30	4	18	PX399775
Trollius chinensis	L. Xie, 2023061310	83.5626	12.459	98.72	96.1502	159848	88311	18289	26315	38.07	114	80	30	4	18	PX523331
Trollius pumilus	L. Xie, 2023080915	79.2081	11.8516	99.2171	97.2797	159551	88071	18480	26315	38.04	113	79	30	4	18	PX523330
Trollius ranunculoides	L. Xie, 2024060502	83.0173	12.4067	99.4192	97.7794	159463	88311	18289	26309	38.07	114	80	30	4	18	PX399776
Trollius lilacinus	LL. Lin, 20240611005	67.4742	10.084	98.6875	95.8827	160038	88311	18289	26304	38.07	114	80	30	4	18	PX399774
Trollius yunnanensis	L. Xie, 2023081015-1	81.7211	12.1832	99.2077	97.1811	159618	88071	18480	26307	38.04	114	80	30	4	18	PX399773
Adonis aestivalis var. parviflora	LL. Lin, I-4422	70.9704	10.6456	99.098	97.0487	153282	83386	17764	26307	37.94	112	78	30	4	18	PX223407
Adonis amurensis	JL. Yu, 2024050305-1	139.928	20.9892	98.6679	95.5554	156982	86197	18185	26307	37.96	113	79	30	4	18	PX399738
Adonis amurensis	JL. Yu, 2024050405-1	65.8263	9.87394	99.1161	97.0493	156960	86159	18171	26048	37.97	113	79	30	4	18	PX399739
Adonis amurensis	JL. Yu, 2024050405-3	81.257	12.1885	99.1366	97.0786	156960	86159	18171	26048	37.97	113	79	30	4	18	PX399740
Adonis amurensis(Northeast China)	WH. Li, 2025031401	128.82	19.3231	99.003	96.5293	157104	86245	18241	26048	37.95	113	79	30	4	18	PX399736
Adonis amurensis (Japan)	WH. Li, WHJP01	66.8944	10.0342	99.0262	96.7644	157028	86245	18241	26305	37.95	113	79	30	4	18	PX399737
Adonis bobroviana	WH. Li, 2024060601-1	72.7609	10.9141	99.0861	97.0475	157273	86316	18343	26305	37.87	113	79	30	4	18	PX399741
Adonis bobroviana	WH. Li, 2024060601-2	93.0405	13.9368	98.7786	95.9877	157277	86316	18343	26305	37.87	113	79	30	4	18	PX399742
Adonis bobroviana	WH. Li, 2024060601-3	66.3453	9.9518	99.0577	96.9806	157277	86316	18343	26296	37.87	113	79	30	4	18	PX399743
Adonis coerulea	JM. Xiao, 2024060508-1	76.9841	11.5476	99.1105	96.9865	157151	86525	18530	26312	37.83	113	79	30	4	17	PX399744
Adonis coerulea	JM. Xiao, 2024060508-2	66.8236	10.0235	99.1237	97.1249	157151	86525	18530	26312	37.83	113	79	30	4	17	PX399745
Adonis coerulea	JM. Xiao, 2024060508-3	85.0228	12.7363	98.6732	95.7105	157151	86525	18530	26312	37.83	113	79	30	4	17	PX399746
Adonis brevistyla	WH. Li, 2025053006-1	84.5359	12.6402	99.9979	95.9424	157587	86712	18265	26295	37.84	113	79	30	4	18	PX399747
Adonis brevistyla	WH. Li, 2025053006-16	90.6618	13.5642	99.9978	95.6955	157587	86712	18265	26295	37.84	113	79	30	4	18	PX399748
Adonis brevistyla	WH. Li, 2025053006-18	89.4696	13.3786	99.9977	95.8912	157587	86712	18265	26295	37.84	113	79	30	4	18	PX399749
Adonis fupingensis	WH. Li, 2023051702	70.2434	10.4807	98.7719	96.3088	157560	86673	18273	26297	37.85	113	79	30	4	18	PX399750
Adonis fupingensis	WH. Li, 2023051704	71.4326	10.6497	98.9584	96.84	157559	86712	18265	26297	37.84	113	79	30	4	18	PX399751
Adonis fupingensis	WH. Li, 2023051705	77.5138	11.5707	98.6864	95.9357	157560	86673	18273	26295	37.85	113	79	30	4	18	PX523332
Adonis ramosa	WH. Li, 2025032301-1	65.4012	9.74599	99.0654	96.8939	157091	86245	18241	26290	37.95	113	79	30	4	18	PX399759
Adonis ramosa	WH. Li, 2025032303-1	79.4248	11.8891	99.998	96.2186	157092	86245	18241	26290	37.95	113	79	30	4	18	PX399760
Adonis ramosa	L. Xie, 2025031201-4	75.2249	11.2837	99.0957	96.9108	157069	86245	18241	26290	37.95	113	79	30	4	18	PX399756
Adonis ramosa	L. Xie, 2025031201-5	75.914	11.3276	99.2949	97.4481	157069	86245	18241	26307	37.95	113	79	30	4	18	PX399757
Adonis ramosa	L. Xie, 2025031201-17	78.9263	11.7814	99.0863	96.8437	157069	86245	18241	26307	37.95	113	79	30	4	18	PX399758
Adonis ramosa	L. Xie, 2025032802-3	65.3163	9.79744	99.0625	96.8558	157055	83386	17764	26307	37.94	113	79	30	4	18	PX399761
Adonis ramosa	L. Xie, 2024030801	99.5807	14.9371	98.7845	96.3917	157067	86245	18241	26311	37.95	112	78	30	4	18	PX399752
Adonis ramosa	JL. Yu, 2024050304-1	68.437	10.2656	99.0313	96.833	156905	86245	18241	26311	37.95	113	79	30	4	18	PX399753
Adonis ramosa	JL. Yu, 2024050304-2	118.869	17.8304	98.6308	95.3001	156905	86245	18241	26311	37.95	113	79	30	4	18	PX399754
Adonis ramosa	JL. Yu, 2024050304-5	71.0591	10.6589	99.1611	96.9886	156905	86245	18241	26348	37.95	113	79	30	4	18	PX399755
Adonis ramosa	L. Xie, 2025041001-1	70.6162	10.5328	99.0893	97.0431	157116	83386	17764	26348	37.94	113	79	30	4	18	PX399765
Adonis ramosa	L. Xie, 2025041001-5	72.4247	10.8167	99.2252	97.1296	157111	83386	17764	26278	37.94	113	79	30	4	18	PX399766
Adonis ramosa	L. Xie, 2025041001-9	79.8092	11.9224	99.0618	96.864	157111	83386	17764	26294	37.94	113	79	30	4	18	PX399767
Adonis sibirica	LL. Lin, 20250527001	79.4248	11.8891	99.998	96.2186	157403	86316	18343	26501	37.87	113	79	30	4	18	PX399764
Adonis sibirica	C. Shang, I-4786	72.4608	10.8691	99.1439	97.2442	157403	86316	18343	26578	37.87	113	79	30	4	18	PX399763
Adonis sibirica	C. Shang, I-4749	74.2553	11.1383	99.2387	97.3231	157403	86316	18343	26624	37.87	113	79	30	4	18	PX399762
Adonis sutchuenensis	WH. Li, WH25032502-1	70.1883	10.5282	99.035	96.8047	157355	86316	18343	26507	37.87	113	79	30	4	18	PX399768
Adonis sutchuenensis	WH. Li, WH25032502-2	79.9852	11.9978	99.1552	97.119	157355	86316	18343	26500	37.87	113	79	30	4	18	PX399769
Adonis villosa	LL. Lin, 20240520011	109.328	16.3581	98.4385	95.2784	157064	86159	18171	26523	37.97	112	78	30	4	18	PX399771
Adonis villosa	C. Shang, I-4247	82.3523	12.3529	99.1095	96.9749	157048	86159	18171	26505	37.97	112	78	30	4	18	PX399770
