# Supplementary material for: Resolving the Taxonomic Enigma of Adonis in Eastern North China: An Integrated Phylogenomic Approach
Source: Ecol Evol. 2026 Mar 19;16(3):e73266. doi: 10.1002/ece3.73266 (PMC13093438; doi:10.1002/ece3.73266)
Supplement: Supplementary file 7 — Table A2: Features and online accession numbers of RNA‐Seq data in this study. [file ECE3-16-e73266-s001.xlsx]

## Sheet: Sheet1
Species	Voucher	Number of reads (M)	Size of data (Gbp)	Q20 (%)	Q30 (%)	BUSCO completeness(%)	Number of sequences remained after removing redundancy	N50 length (bp)	SRA accession
Calathodes oxycarpa	L. Xie, 2024050902-8	43.8141	6.57211	98.8983	96.7339	44	21756	993	CRX2179231
Trollius altaicus	LL. Lin, 20240618009	52.6146	7.89219	98.8542	96.7118	46.5	17791	1113	CRX2179232
Trollius chinensis	L. Xie, 2023061310	46.1254	6.91881	99.2716	97.7301	60.2	17456	1239	CRX2179233
Trollius pumilus	L. Xie, 2023080915	43.1375	6.47063	99.1108	96.9327	73.3	20177	1311	CRX2179235
Trollius ranunculoides	L. Xie, 2024060502	42.2978	6.34467	99.13	97.0944	67.4	18431	1326	CRX2179236
Trollius lilacinus	LL. Lin, 20240611005	56.4144	8.46217	99.1824	97.577	72.2	20766	1344	CRX2179234
Trollius yunnanensis	L. Xie, 2023081015-1	55.9881	8.39821	99.3512	97.2375	48	17789	1128	CRX2179237
Adonis aestivalis var. parviflora	C. Shang, I-4422	57.4829	8.62244	99.4103	97.1113	33.1	14337	966	CRX2179238
Adonis amurensis	JL. Yu, 2024050305-1	61.2688	9.19033	98.8183	96.6099	63.9	19836	1236	CRX2179242
Adonis amurensis	JL. Yu, 2024050405-1	52.1217	7.81825	99.2398	96.7441	50.3	17286	1161	CRX2179241
Adonis amurensis	JL. Yu, 2024050405-3	43.8223	6.57335	99.3588	97.3416	62.1	21650	1200	CRX2179243
Adonis amurensis	WH. Li, 2025031401	52.5662	7.88493	99.2442	96.3538	67.9	20134	1263	CRX2179239
Adonis amurensis	WH. Li, WHJP01	46.5997	6.98996	99.3144	97.2267	69.7	24237	1230	CRX2179240
Adonis bobroviana	WH. Li, 2024060601-1	53.7133	8.057	99.138	96.2177	52.3	23114	1011	CRX2179244
Adonis bobroviana	WH. Li, 2024060601-2	45.4678	6.82017	98.6403	95.7827	66.8	19003	1275	CRX2179245
Adonis bobroviana	WH. Li, 2024060601-3	50.6361	7.59541	99.364	97.3517	64.8	19821	1239	CRX2179246
Adonis coerulea	JM. Xiao, 2024060508-1	46.6209	6.99314	99.3371	97.2444	63.8	22367	1200	CRX2179247
Adonis coerulea	JM. Xiao, 2024060508-2	60.0444	9.00666	99.3766	97.3786	62.2	23275	1179	CRX2179248
Adonis coerulea	JM. Xiao, 2024060508-3	44.861	6.72915	98.6469	95.8672	66.1	20090	1278	CRX2179249
Adonis brevistyla	WH. Li, 2025053006-1	55.9033	8.38549	99.5072	97.4977	75.4	29679	1140	CRX2179251
Adonis brevistyla	WH. Li, 2025053006-9	46.5417	6.98126	99.5041	97.6284	71	22784	1260	CRX2179252
Adonis brevistyla	WH. Li, 2025053006-12	49.7048	7.45573	99.5371	97.6644	74.2	22734	1290	CRX2179250
Adonis fupingensis	WH. Li, 2023051702	42.4238	6.36357	97.4588	93.1684	48.8	19991	1134	CRX2179253
Adonis fupingensis	WH. Li, 2023051704	65.8192	9.87288	99.4869	97.4451	46.2	16736	1035	CRX2179254
Adonis fupingensis	WH. Li, 2023051705	79.1639	11.8746	99.4433	97.1428	39.5	15983	954	CRX2179255
Adonis ramosa	WH. Li, 2025032301-1	46.9308	7.03962	99.3747	97.3592	58.4	18806	1239	CRX2179261
Adonis ramosa	WH. Li, 2025032303-1	50.3778	7.55667	99.3946	97.4392	50.9	16972	1251	CRX2179262
Adonis ramosa	L. Xie, 2025031201-4	57.3184	8.59776	99.353	97.2266	68.9	23593	1215	CRX2179257
Adonis ramosa	L. Xie, 2025031201-5	50.7915	7.61872	99.3648	97.3698	65.5	24962	1188	CRX2179259
Adonis ramosa	L. Xie, 2025031201-17	53.6396	8.04594	99.3603	97.3772	70.7	23050	1284	CRX2179258
Adonis ramosa	L. Xie, 2025032802-3	56.602	8.4903	99.3702	97.3827	64.9	24718	1152	CRX2179260
Adonis ramosa	L. Xie, 2024030801	44.5926	6.6889	99.384	97.4455	56.7	22458	1128	CRX2179256
Adonis ramosa	JL. Yu, 2024050304-1	54.9012	8.23517	98.8643	96.6929	62.1	25425	1113	CRX2179266
Adonis ramosa	JL. Yu, 2024050304-2	46.6279	6.99419	99.3723	97.3513	57.8	28799	1110	CRX2179267
Adonis ramosa	JL. Yu, 2024050304-5	52.1864	7.82796	99.4895	96.9988	70.2	27502	1191	CRX2179268
Adonis ramosa	L. Xie, 2025041001-1	64.1332	9.61998	99.3883	97.4094	55.2	19042	1146	CRX2179264
Adonis ramosa	L. Xie, 2025041001-5	49.6907	7.4536	99.3588	97.3144	60.2	21302	1149	CRX2179265
Adonis ramosa	L. Xie, 2025041001-9	52.355	7.85326	99.3841	97.3681	62.5	24771	1119	CRX2179263
Adonis sibirica	LL. Lin, 20250527001	52.1546	7.82319	99.4444	97.3498	57.3	18564	1218	CRX2179269
Adonis sibirica	C. Shang, I-4786	58.7879	8.81819	99.3833	96.847	47.9	19773	1017	CRX2179270
Adonis sibirica	C. Shang, I-4749	65.054	9.7581	99.368	96.7777	43.2	25684	855	CRX2179271
Adonis sutchuenensis	WH. Li, WH25032502-1	59.2874	8.89311	99.3303	97.2626	65.1	20045	1275	CRX2179272
Adonis sutchuenensis	WH. Li, WH25032502-2	47.3146	7.0972	99.3775	97.3747	68	27510	1107	CRX2179273
Adonis villosa	LL. Lin, 20240520011	78.224	11.7336	99.5697	97.7897	48	20863	1068	CRX2179275
Adonis villosa	C. Shang, I-4247	75.6335	11.345	99.3736	96.7701	33.7	15176	738	CRX2179274
Adonis villosa	J. He, 20180525-01	43.4388	6	97.4	92.8	54.8	18552	1200	SRR1486450
